# Supplementary material for: Global trends and disparities in ischemic heart disease attributable to high systolic blood pressure, 1990–2021: Insights from the global burden of disease study
Source: PLoS One. 2025 Jun 12;20(6):e0324073. doi: 10.1371/journal.pone.0324073 (PMC12161563; doi:10.1371/journal.pone.0324073)
Supplement: S1 Table — (XLSX) [file pone.0324073.s001.xlsx]

## Sheet: Sheet1
Table S1. The rates of DALYs and deaths of ischemic heart disease attributable to high systolic blood pressure in 2021.
Age (year)	DALYs rate (per 100,000)			Deaths rate (per 100,000)
	Total	Male	Female	Total	Male	Female
All ages	1190.66 (957.67,1403.92)	1415.33 (1125.15,1688.75)	964.42 (772.89,1135.35)	59.47 (48.15,69.9)	64.01 (51.42,76.22)	54.9 (43.9,64.57)
25-29	83.41 (53.84,113.88)	128.1 (83.71,174.08)	37.74 (21.71,56.16)	1.31 (0.85,1.79)	2.02 (1.32,2.75)	0.59 (0.34,0.88)
30-34	170.68 (116.21,227.12)	266.26 (178.62,352.88)	72.99 (46.33,103.04)	2.92 (1.99,3.89)	4.56 (3.06,6.05)	1.24 (0.79,1.76)
35-39	293.14 (208.84,380.49)	450.14 (323.36,586.73)	133.18 (87.06,175.55)	5.48 (3.9,7.11)	8.43 (6.05,11)	2.48 (1.63,3.27)
40-44	580.07 (424.63,724.62)	873.18 (630.65,1100.23)	282.16 (196.63,363.17)	11.96 (8.75,14.94)	18.03 (12.99,22.78)	5.8 (4.05,7.45)
45-49	940.75 (706.06,1151.27)	1367.79 (1011.99,1679.02)	509.69 (369.95,637.09)	21.55 (16.18,26.45)	31.38 (23.24,38.53)	11.63 (8.46,14.52)
50-54	1526.21 (1172.26,1845.05)	2206.72 (1706.03,2708.58)	848.63 (643.26,1056.13)	39.27 (30.21,47.64)	56.88 (43.81,69.74)	21.75 (16.49,27.07)
55-59	2382.18 (1884.64,2841.92)	3300.83 (2590.84,3952.28)	1492.24 (1162.5,1826.7)	69.8 (55.19,83.17)	96.85 (75.94,116.09)	43.6 (34.1,53.35)
60-64	3539.57 (2835.49,4160.42)	4818.96 (3807.74,5744.99)	2329.97 (1852.52,2792.91)	120 (96.76,141.45)	163.59 (129.42,195.12)	78.79 (62.77,93.88)
65-69	4643.46 (3742.41,5430.47)	5957.48 (4741.71,7100.76)	3440.53 (2687.55,4104.18)	185.71 (150.02,217.59)	238.35 (189.3,283.62)	137.52 (107.36,164.08)
70-74	6027.92 (4899.51,7086.76)	7385.1 (5924.85,8912.29)	4832.63 (3816.38,5710.78)	292.21 (237.47,344.02)	357.85 (288.09,432.55)	234.39 (185.55,276.55)
75-79	7784.07 (6357.8,9091.07)	9104.84 (7281.31,10747.11)	6688.83 (5399.68,7992.9)	474.54 (387.9,553.6)	553.21 (441.02,651.8)	409.31 (331.54,488.31)
80-84	10907.35 (8687.22,12840.92)	12189.1 (9517.36,14742.17)	9984.96 (7811.46,11951.96)	855.35 (680.19,1009.36)	952.55 (739.4,1152.46)	785.4 (614.75,944.22)
85-89	13909.71 (10938.57,16877.6)	16554.64 (12415.79,20209.47)	12306.84 (9226.28,15373.32)	1376.22 (1081.29,1675.89)	1637.53 (1225.04,2002.83)	1217.87 (904.86,1512.28)
90-94	18502.52 (13789.62,22433.06)	21110.56 (15425.28,26262.63)	17242.17 (12659.86,21373.22)	2111.81 (1561.9,2562.26)	2408.11 (1757.27,2995.26)	1968.62 (1442.31,2440.3)
95+	21747.77 (15691.75,27522.94)	21381.86 (15418.8,27282.26)	21888.25 (15409.45,28359.49)	2643.59 (1892.57,3350.39)	2587.52 (1866.22,3312.41)	2665.11 (1859.64,3457.49)
DALYs: disability-adjusted life years
