# Supplementary material for: Global trends and disparities in ischemic heart disease attributable to high systolic blood pressure, 1990–2021: Insights from the global burden of disease study
Source: PLoS One. 2025 Jun 12;20(6):e0324073. doi: 10.1371/journal.pone.0324073 (PMC12161563; doi:10.1371/journal.pone.0324073)
Supplement: S2 Table — (XLSX) [file pone.0324073.s002.xlsx]

## Sheet: Sheet1
Table S2. The 2021 Age-standardised rate of DALYs and deaths for ischemic heart disease attributable to high systolic blood pressure in 204 countries and territories.
Countries and territories	Age-standardised DALYs rate, 1990	Age-standardised DALYs rate, 2021	EAPC, 1990-2021	Age-standardised deaths rate, 1990	Age-standardised deaths rate, 2021	EAPC, 1990-2021
Afghanistan	3712.41 (2591.61,5042.69)	2820.19 (1908.85,3842.75)	-1.07(-1.16,-0.98)	167.79 (118.02,221.75)	133.74 (94,178.6)	-0.86(-0.93,-0.79)
Albania	1844.79 (1453.81,2168.55)	1509.35 (1158.54,1845.06)	-0.27(-0.47,-0.07)	103.08 (80.89,122.87)	93.85 (72.21,117.16)	0.1(-0.1,0.31)
Algeria	2873.12 (2250.95,3562.16)	1710.2 (1244.71,2199.26)	-1.98(-2.12,-1.84)	170.89 (133.82,209.41)	112.6 (82.95,144.85)	-1.42(-1.5,-1.33)
American Samoa	1761.67 (1332.55,2216.23)	2170.43 (1652.48,2674.64)	0.71(0.65,0.77)	74.25 (56.46,94.15)	96.6 (74,119.19)	0.9(0.82,0.99)
Andorra	878.19 (616.73,1231.79)	387.41 (260.02,534.84)	-2.47(-2.71,-2.23)	48.17 (33.78,67.4)	22.33 (14.82,30.32)	-2.27(-2.51,-2.02)
Angola	1429.36 (1007.66,1868.11)	1357.34 (999.56,1807.99)	-0.39(-0.48,-0.3)	68.33 (48.82,87.71)	68.96 (51.35,91.95)	-0.19(-0.28,-0.1)
Antigua and Barbuda	1160.11 (885.67,1414.93)	655.17 (507.59,802.87)	-2.2(-2.39,-2.01)	61.01 (47.04,75.14)	36.09 (27.74,43.81)	-1.99(-2.2,-1.78)
Argentina	1210.68 (905.96,1504.81)	594.08 (465.62,709.35)	-1.7(-1.89,-1.51)	69.38 (51.02,86.06)	32.22 (25.13,38.33)	-1.83(-2.04,-1.62)
Armenia	2990.56 (2334.25,3558.45)	2120.65 (1689.18,2557.88)	-1.71(-1.9,-1.52)	161.2 (125.38,193.67)	118.61 (93.84,143.1)	-1.66(-1.88,-1.44)
Australia	1798.24 (1457.01,2088.18)	360.45 (278.76,439.55)	-5.57(-5.79,-5.35)	101.39 (80.57,117.93)	20.98 (15.79,25.75)	-5.47(-5.65,-5.29)
Austria	1688.48 (1376.29,1977.83)	607.95 (476.39,726.18)	-3.69(-3.91,-3.47)	93.58 (74.75,110.47)	37.12 (28.32,44.78)	-3.35(-3.53,-3.16)
Azerbaijan	3604 (2758.74,4366.82)	3098.72 (2434.57,3744.13)	-0.47(-0.68,-0.27)	185.45 (139.87,222.71)	178.19 (139.94,215.15)	0.16(-0.05,0.38)
Bahamas	1349.43 (1024.96,1646.11)	801.52 (577.99,1045.22)	-1.69(-1.86,-1.51)	63.47 (48.49,77.12)	38.58 (28.23,50.18)	-1.7(-1.89,-1.52)
Bahrain	3927.07 (3054,4708.32)	1442.67 (1111.19,1782.06)	-3.95(-4.29,-3.61)	214.26 (165.37,256.68)	85.51 (65.32,105.03)	-3.54(-3.91,-3.16)
Bangladesh	1188.45 (868.29,1546.53)	1157.72 (832.56,1518.87)	0.2(-0.12,0.52)	50.18 (36.89,65.5)	54.23 (39.68,69.79)	0.44(0.18,0.7)
Barbados	1013.46 (793.59,1209.26)	618.56 (466.08,785.33)	-1.77(-2.01,-1.52)	56.36 (44.32,67.39)	34.54 (26.13,43.52)	-1.67(-1.91,-1.43)
Belarus	3496.95 (2792.62,4078.25)	3745.91 (2936.06,4640.46)	-0.26(-0.66,0.15)	192.43 (153.21,228.08)	205.55 (161.5,252.52)	-0.16(-0.48,0.16)
Belgium	1253.51 (987.72,1492.45)	389.03 (310.99,456.05)	-3.81(-3.94,-3.67)	70.17 (54.56,83.51)	21.51 (16.79,25.67)	-3.81(-3.96,-3.65)
Belize	1110.04 (833.94,1350.41)	650.76 (504,802.08)	-2.32(-2.67,-1.97)	56.1 (42.68,67.76)	33.11 (25.63,40.51)	-2.27(-2.64,-1.89)
Benin	713.42 (518.01,913.65)	833.98 (628.43,1057.97)	0.61(0.41,0.82)	36.82 (26.78,46.66)	43.62 (34.08,54.65)	0.66(0.49,0.83)
Bermuda	2210.2 (1715.68,2674.27)	633.46 (493.5,808.65)	-3.95(-4.32,-3.59)	119.42 (91.49,145.69)	34.32 (26.44,43.94)	-3.97(-4.3,-3.64)
Bhutan	1118.12 (734.13,1542.66)	1082.16 (749.95,1449.61)	-0.06(-0.1,-0.02)	49.46 (31.77,68.54)	53.54 (37.85,70)	0.36(0.31,0.41)
Bolivia (Plurinational State of)	913.69 (569.24,1313.47)	634.7 (404.41,960.23)	-0.99(-1.29,-0.69)	49.25 (31.71,71.18)	36.7 (23.75,54.53)	-0.66(-0.97,-0.34)
Bosnia and Herzegovina	2316 (1831.17,2757.49)	1423.77 (1073.57,1804.67)	-1.95(-2.19,-1.72)	121.97 (98.19,146.01)	80.77 (60.75,101.19)	-1.7(-1.98,-1.42)
Botswana	1092.63 (797.56,1461.27)	899.06 (675.19,1163.84)	-0.74(-1.04,-0.44)	54.12 (39.37,72.51)	44.9 (33.35,58.54)	-0.63(-0.9,-0.36)
Brazil	1437.07 (1151.37,1696.16)	729.62 (588.55,858.21)	-2.13(-2.18,-2.09)	69.62 (55.86,82.16)	32.92 (26.1,38.8)	-2.29(-2.36,-2.22)
Brunei Darussalam	1609.03 (1246.73,2021.17)	828.03 (636.03,1032.91)	-1.95(-2.2,-1.7)	81.29 (63.86,100.06)	41.39 (31.86,51.97)	-1.82(-2.08,-1.56)
Bulgaria	3953.19 (3256.98,4536.84)	2165.93 (1724.19,2643.01)	-2.66(-2.97,-2.35)	246.16 (205.07,283.26)	116.82 (92.28,142.51)	-3.06(-3.39,-2.73)
Burkina Faso	806.14 (567.43,1076.23)	961.23 (677.67,1302.11)	0.81(0.67,0.95)	41.64 (29.39,55.54)	52.18 (37.41,69.2)	1.02(0.85,1.19)
Burundi	1007.06 (687.1,1416.27)	930.64 (671.94,1248.47)	-0.75(-0.92,-0.57)	46.53 (32.4,64.13)	45.34 (33.21,59.52)	-0.55(-0.72,-0.38)
Cabo Verde	767.78 (560.32,963.63)	1317.43 (995.29,1666.96)	1.25(0.92,1.58)	38.25 (28.01,48.12)	72.06 (53.96,90.17)	1.54(1.16,1.91)
Cambodia	1065.2 (757.78,1369.43)	893.41 (588.64,1202.2)	-0.71(-0.85,-0.57)	51.93 (37.83,65.76)	50.05 (34.36,65.89)	-0.19(-0.32,-0.07)
Cameroon	636 (426.29,901.3)	1200.51 (854.51,1699.21)	2.27(1.41,3.15)	33.3 (22.7,47.33)	61.99 (45.72,85.72)	2.23(1.41,3.06)
Canada	1515.56 (1226.15,1787.88)	398.22 (298.57,494.46)	-4.6(-4.83,-4.36)	85.07 (68.24,100.07)	23.9 (17.82,29.78)	-4.41(-4.61,-4.21)
Central African Republic	1880.98 (1287.18,2689.75)	1667.02 (1126.59,2363.8)	-0.54(-0.65,-0.43)	88.45 (61.73,124.28)	79.41 (54.05,111.75)	-0.48(-0.57,-0.38)
Chad	848.59 (595.77,1135.58)	1049.7 (739.71,1423.63)	0.6(0.38,0.83)	42.96 (30.6,57.34)	52.86 (37.96,71.52)	0.61(0.41,0.81)
Chile	1203.25 (979.6,1391.37)	433.42 (341.79,511.01)	-3.2(-3.27,-3.12)	71.46 (58.5,82.29)	22.96 (18.29,26.75)	-3.54(-3.63,-3.45)
China	708.4 (527.06,898.58)	921.96 (696.56,1175.92)	1.28(0.94,1.62)	40.8 (29.8,50.94)	57.26 (43.44,73.48)	1.6(1.22,1.99)
Colombia	1414.49 (1106.38,1703.19)	826.3 (653.09,1027.4)	-1.85(-2.07,-1.63)	74.43 (58.89,88.81)	45.97 (35.81,56.82)	-1.67(-1.87,-1.46)
Comoros	771.46 (530.14,1088.65)	797.9 (559.46,1083.47)	-0.18(-0.29,-0.07)	35.96 (24.92,50.55)	39.68 (28.09,54.09)	0.07(-0.01,0.16)
Congo	2145.2 (1561.43,2816.98)	1766.45 (1285.18,2274.23)	-0.99(-1.14,-0.83)	103.44 (76.94,132.31)	89.47 (65.62,113.58)	-0.77(-0.9,-0.64)
Cook Islands	1315.67 (914.56,1735.77)	1181.85 (864.24,1552.76)	-0.31(-0.42,-0.2)	60.76 (42.63,78.99)	55.58 (40.99,71.75)	-0.32(-0.43,-0.2)
Costa Rica	1316.91 (1050.71,1550.76)	629.66 (497.18,766.13)	-2.51(-2.68,-2.33)	71.52 (55.75,84.57)	31.14 (24.28,37.72)	-2.71(-2.89,-2.54)
Croatia	3024.01 (2480.77,3453.53)	1225.89 (968.91,1470.84)	0.14(-0.13,0.42)	183.46 (151.71,209.36)	76.3 (59.8,92.4)	-2.85(-2.99,-2.71)
Cuba	1765.24 (1368.89,2145.95)	877.03 (653.38,1100.9)	-2.92(-3.02,-2.82)	97.64 (74.64,118.75)	47.29 (34.96,59.17)	-2.62(-2.92,-2.32)
Cyprus	2296.55 (1813.98,2758.06)	748.41 (589.54,920.04)	-2.54(-2.84,-2.24)	153.13 (117.59,187.35)	46.73 (35.36,57.77)	-4.21(-4.42,-4)
Czechia	3345.06 (2721.15,3874.82)	1174.73 (919.3,1432.43)	-3.96(-4.12,-3.8)	173.1 (139.79,201.69)	71.73 (54.59,87.35)	-2.58(-2.72,-2.45)
Côte d'Ivoire	1256.03 (907.98,1632.08)	1365.79 (1007.68,1826.6)	-3.18(-3.32,-3.03)	62.34 (45.88,80.31)	69.5 (52.64,91.57)	0.28(0.03,0.53)
Democratic People's Republic of Korea	1051.39 (741.57,1408.13)	1146.52 (798.06,1524.85)	0.17(-0.06,0.39)	54.06 (36.32,72.4)	60.26 (42.52,79.35)	0.34(0.13,0.56)
Democratic Republic of the Congo	1484.79 (1020.71,1999.21)	1145.16 (796.16,1578.73)	-1.08(-1.17,-1)	73.47 (51.66,98.99)	57.55 (40.14,79.19)	-1.03(-1.12,-0.95)
Denmark	2308.89 (1910.25,2638.8)	392.12 (307.84,463.49)	-6.2(-6.42,-5.98)	130.91 (107.13,150.11)	22.47 (17.38,26.95)	-6.2(-6.4,-6.01)
Djibouti	648.88 (410.82,914.48)	1014.61 (683.53,1402.27)	1.42(1.2,1.65)	31 (20.28,43.07)	49.79 (34.19,68.57)	1.52(1.31,1.73)
Dominica	1333.7 (1032.19,1642.59)	875.28 (669.02,1110.59)	-1.47(-1.74,-1.21)	74.66 (56.07,91.95)	46.68 (35.76,58.68)	-1.67(-1.93,-1.41)
Dominican Republic	1290.94 (953.47,1638.51)	1451.75 (1036.82,1881.63)	1.04(0.84,1.23)	69.81 (51.18,88.21)	70.45 (49.73,91.88)	0.79(0.53,1.05)
Ecuador	564.83 (387.04,733.29)	565.37 (396.88,754.98)	0.2(-0.37,0.77)	33.08 (23.01,43.13)	33.52 (24.37,44.24)	0.27(-0.34,0.88)
Egypt	2987.95 (2199.13,3816.81)	3540.31 (2654.72,4438.52)	1.15(0.86,1.43)	159.61 (118.52,201.94)	180.77 (137.75,227.67)	1.06(0.78,1.35)
El Salvador	1133.12 (853.12,1399.65)	950.67 (701.12,1246.04)	-0.64(-0.9,-0.38)	57.23 (43.25,70.6)	49.36 (37.11,64.69)	-0.52(-0.74,-0.3)
Equatorial Guinea	1804.61 (1262.28,2426.8)	1550.77 (1014.64,2187.64)	-0.72(-0.94,-0.5)	85.6 (60.29,113.17)	81.39 (54.55,111.34)	-0.33(-0.51,-0.15)
Eritrea	766.33 (503.71,1049.23)	911.94 (629.85,1223.05)	0.64(0.56,0.71)	35.14 (23.34,48.99)	45.53 (31.77,61.03)	0.94(0.85,1.03)
Estonia	3937.12 (3182.11,4539.88)	922.18 (732.16,1106.66)	-5.11(-5.48,-4.73)	219.93 (176.03,257.38)	55 (43.47,66.28)	-4.79(-5.18,-4.4)
Eswatini	953.52 (677.69,1292.97)	1291.42 (868.35,1892.93)	1.5(0.93,2.08)	47.48 (33.72,65.37)	60.41 (40.66,86.78)	1.31(0.81,1.81)
Ethiopia	432.04 (263.76,629)	472.92 (332.57,624.99)	0.19(0.12,0.26)	19.42 (12.09,27.82)	22.55 (15.56,29.85)	0.46(0.39,0.54)
Fiji	2850.43 (2020.2,3728.4)	3272.98 (2415.17,4246.8)	0.42(0.28,0.56)	118.35 (84.38,152.64)	146.9 (108.96,189.25)	0.54(0.35,0.72)
Finland	2752.03 (2353.41,3108.28)	727.33 (576.61,865.2)	-4.27(-4.35,-4.2)	142.48 (119.7,161.49)	43.07 (33.24,51.76)	-3.86(-3.91,-3.81)
France	847.86 (693.49,992.64)	293.01 (231.17,351.18)	-3.59(-3.7,-3.48)	47.5 (38.43,56.11)	16.09 (12.35,19.63)	-3.7(-3.84,-3.56)
Gabon	1449.48 (1058.68,1878.84)	1357.33 (939.01,1788.06)	-0.34(-0.48,-0.21)	73.35 (53.8,95.97)	71.03 (49.62,93.21)	-0.25(-0.38,-0.11)
Gambia	1209.7 (864.51,1582.19)	1594.37 (1141.01,2049.08)	0.78(0.57,0.98)	61.79 (45.18,79.21)	82.13 (59.68,105.68)	0.84(0.66,1.01)
Georgia	4156.01 (3405.65,4824.41)	1495.28 (1207.4,1798.26)	-4.2(-4.65,-3.75)	214.26 (173.36,252.24)	74.29 (59.97,89.49)	-4.06(-4.46,-3.65)
Germany	2184.29 (1831.48,2489.25)	611.9 (479.39,723.92)	-4.36(-4.6,-4.13)	123.87 (101.27,142.55)	36.86 (28.18,44.07)	-4.1(-4.31,-3.9)
Ghana	1582.32 (1171.55,1989.66)	1084.4 (792.81,1393.93)	-1.71(-2.05,-1.37)	78.76 (59.3,98.24)	56.46 (41.63,71.55)	-1.58(-1.92,-1.24)
Greece	1402.94 (1135.17,1652.15)	646.43 (494.49,789.38)	-2.82(-3.15,-2.49)	79.95 (64.53,93.88)	33.79 (25.76,41.24)	-3.11(-3.51,-2.72)
Greenland	2090.82 (1603.52,2614.79)	689.78 (511.33,914.94)	-3.7(-3.91,-3.5)	109.15 (85.29,135.1)	36.81 (27.09,48.53)	-3.68(-3.9,-3.47)
Grenada	1436.88 (1056.57,1769.47)	958.05 (730.43,1172.87)	-1.6(-1.86,-1.34)	67.76 (50.86,82.65)	48.23 (37.13,58.57)	-1.57(-1.86,-1.28)
Guam	1494.49 (1011.05,1930.65)	1669.38 (1273.7,2052.96)	0.97(0.77,1.17)	77.03 (52.27,98.6)	64.29 (49.06,78.83)	0.17(-0.11,0.45)
Guatemala	1037.37 (751.11,1303.88)	821.07 (632.69,1002.35)	-0.63(-1.2,-0.05)	58.29 (42.52,72.89)	44.41 (34.26,54.66)	-0.79(-1.25,-0.32)
Guinea	848.02 (608.03,1108.31)	1123.3 (820.04,1536.27)	1.25(1.08,1.42)	43.44 (31.19,56)	56.55 (41.43,76.51)	1.17(1.01,1.33)
Guinea-Bissau	1596.79 (1125.48,2134.73)	1766.16 (1271.11,2321.21)	0.42(0.3,0.55)	75.87 (53.59,99.21)	87.6 (64.06,112.35)	0.58(0.47,0.69)
Guyana	2280.17 (1651.16,2855.31)	1502.62 (1079.5,2011.26)	-1.02(-1.24,-0.8)	109.15 (80.22,134.4)	71.54 (52.78,93.92)	-1.06(-1.32,-0.79)
Haiti	2682.41 (1936.57,3456.03)	2387.23 (1633.48,3312.46)	-0.08(-0.18,0.01)	128.33 (92.86,164.32)	113.1 (78.4,154.22)	-0.13(-0.23,-0.03)
Honduras	1079.88 (818.52,1340.74)	1579.23 (1148.21,2001.33)	1.47(1.27,1.67)	55.88 (42.75,69.17)	87.83 (63.16,110.79)	1.66(1.4,1.91)
Hungary	3401.87 (2890.72,3833.66)	1765.14 (1445.41,2090.61)	-2.26(-2.38,-2.14)	177.6 (151.48,201.04)	101.18 (81.32,119.39)	-1.85(-2,-1.71)
Iceland	1513.69 (1192.37,1794.69)	500.15 (369.3,606.4)	-3.68(-3.75,-3.61)	86.47 (66.93,102.47)	30.14 (22.19,37.03)	-3.43(-3.55,-3.32)
India	1451.69 (1138.37,1754.23)	1592.59 (1258.86,1939.37)	0.39(0.3,0.47)	64.21 (50.28,77)	74.73 (59.46,90.48)	0.66(0.51,0.8)
Indonesia	1315.58 (1031.92,1605.54)	1806.7 (1406.16,2222.18)	1.19(1.08,1.3)	61.01 (47.64,75.06)	90.52 (71.45,109.8)	1.43(1.32,1.54)
Iran (Islamic Republic of)	2385.49 (1845.94,2847.36)	1317.8 (1050.44,1585.49)	-2.13(-2.27,-1.99)	123.69 (97.46,147.05)	71.28 (56.26,85.31)	-2.01(-2.16,-1.87)
Iraq	3042.71 (2321.73,3855.48)	2908.23 (2189.4,3639.83)	-0.57(-0.7,-0.43)	139.85 (108.2,175.84)	152.61 (116.76,188.21)	-0.17(-0.35,0)
Ireland	2557.53 (2121.94,2948.45)	490.22 (379.78,587.49)	-5.56(-5.77,-5.34)	137.24 (112.93,159.51)	29.02 (21.97,35.17)	-5.18(-5.39,-4.97)
Israel	1780.85 (1457.24,2068.3)	328.03 (257.89,386.99)	-5.84(-6.07,-5.6)	101.63 (82.57,118.41)	19.7 (15,23.46)	-5.66(-5.86,-5.46)
Italy	1215.56 (1012.56,1392.6)	339.16 (250.66,416.13)	-4.54(-4.7,-4.38)	67.99 (54.72,77.79)	20.24 (14.33,25.23)	-4.35(-4.52,-4.17)
Jamaica	552.79 (415.41,682.03)	524.76 (370.31,705.09)	0.3(-0.09,0.69)	31.18 (23.95,38.01)	26.19 (18.71,34.28)	-0.11(-0.55,0.34)
Japan	664.06 (544.9,761.11)	251.53 (198.99,298.63)	-3.15(-3.33,-2.96)	39.74 (31.83,45.84)	12.98 (9.81,15.66)	-3.59(-3.84,-3.35)
Jordan	2039.49 (1552.1,2601.81)	969.83 (706.95,1262.49)	-3(-3.33,-2.67)	100.47 (76.73,126.86)	50.35 (36.86,65.42)	-2.8(-3.15,-2.46)
Kazakhstan	3416.1 (2748.09,3994.66)	2496.33 (2030.82,2965.17)	-2.23(-2.86,-1.59)	182.3 (148.44,213.63)	153.1 (126.55,180.61)	-1.65(-2.2,-1.09)
Kenya	397.9 (272.39,526.22)	648.36 (468.12,863.9)	1.89(1.58,2.21)	19.87 (13.67,26.28)	33.04 (23.61,43.98)	1.98(1.71,2.25)
Kiribati	1713.02 (1168.95,2340.66)	2040.9 (1364.67,2747.99)	0.55(0.48,0.62)	69.83 (47.68,95.65)	88.59 (59.95,117.25)	0.74(0.66,0.83)
Kuwait	2170.91 (1671.72,2596.95)	1115.21 (831.78,1449.74)	-2.08(-2.54,-1.63)	106.8 (82.49,127.78)	56.64 (42.69,72.59)	-2.02(-2.47,-1.58)
Kyrgyzstan	2472.5 (1915.29,3023.24)	2502.33 (1874.48,3142.85)	0.14(-0.25,0.52)	132.04 (100.45,162.2)	152.26 (113.42,190.22)	0.79(0.43,1.15)
Lao People's Democratic Republic	2518.7 (1737.39,3372.15)	1786.51 (1256.9,2361.4)	-1.2(-1.31,-1.1)	114.38 (81.19,151.04)	90.48 (65.52,116.68)	-0.84(-0.96,-0.73)
Latvia	3730.05 (2992.59,4319.54)	1744.92 (1384.27,2094.15)	-2.93(-3.29,-2.58)	200.32 (160.73,234.44)	96.25 (75.96,116.28)	-2.64(-2.94,-2.34)
Lebanon	2290.71 (1656.44,2960.62)	894.6 (686.32,1121.52)	-2.97(-3.35,-2.59)	111.92 (82.07,144.39)	46.43 (34.51,59.09)	-2.85(-3.16,-2.53)
Lesotho	486.72 (333.98,668.25)	981.17 (609.71,1532.37)	3.2(2.64,3.76)	25.64 (17.16,35.21)	47.26 (30.76,72.72)	2.93(2.4,3.47)
Liberia	1119.2 (813.39,1419.61)	1278.57 (920.01,1724.36)	0.45(0.3,0.6)	57.77 (43.79,73.21)	66.08 (48.88,86.83)	0.47(0.32,0.62)
Libya	1812.73 (1352.85,2307.36)	2092 (1535.5,2796.13)	0.86(0.61,1.1)	89.57 (65.75,114.4)	100.84 (74.88,132.95)	0.88(0.62,1.13)
Lithuania	3874.9 (3197.88,4450.41)	2028.43 (1646.41,2392.67)	-2.1(-2.39,-1.82)	217.32 (175.78,251.61)	119.29 (94.58,142.51)	-1.89(-2.12,-1.66)
Luxembourg	1611.54 (1297.07,1883.36)	444 (354.15,527.8)	-4.34(-4.5,-4.18)	89.19 (70.66,104.87)	25.54 (19.88,30.46)	-4.13(-4.28,-3.98)
Madagascar	747.64 (524.38,977.44)	1088.22 (736.94,1479)	0.94(0.75,1.14)	33.67 (24,44.16)	51.46 (35.42,68.52)	1.09(0.88,1.29)
Malawi	769.03 (581.5,971.54)	1019.95 (765.23,1310.47)	0.6(0.22,0.98)	34.31 (25.47,43.99)	47.59 (35.64,60.24)	0.8(0.46,1.14)
Malaysia	2104 (1714.47,2486.55)	1949.27 (1589.89,2245.45)	-0.05(-0.21,0.12)	99.59 (80.23,117.73)	93.89 (77.36,109.01)	-0.05(-0.2,0.1)
Maldives	1892.35 (1441.45,2337.71)	784.63 (601.47,993.11)	-3.33(-3.48,-3.17)	85.53 (64.9,104.54)	43.3 (32.62,54.49)	-2.6(-2.71,-2.48)
Mali	720.99 (486.68,960.04)	725.76 (527.63,982.16)	0.13(0.01,0.25)	37.95 (25.26,50.69)	39.19 (28.82,51.49)	0.24(0.14,0.34)
Malta	2228.23 (1811.27,2600.27)	673.39 (517.85,811.88)	-3.88(-4.04,-3.73)	121.38 (96.52,143.92)	38.13 (28.67,46.61)	-3.74(-3.92,-3.56)
Marshall Islands	2168.27 (1505.5,2932.6)	2652.57 (1789.75,3708.31)	0.72(0.59,0.85)	95.06 (66.58,127.4)	121.44 (83.63,164.21)	0.84(0.71,0.98)
Mauritania	1433.9 (1042.54,1875.72)	1190.93 (850.95,1596.23)	-0.89(-1.08,-0.71)	72.44 (52.34,93.68)	64.78 (46.38,85.66)	-0.65(-0.84,-0.47)
Mauritius	2376.93 (1886.84,2823.25)	1087.4 (857.98,1286.52)	-3.04(-3.38,-2.7)	114.86 (91.8,135.89)	53.77 (42.08,63.08)	-2.99(-3.33,-2.66)
Mexico	902.36 (693.39,1080.56)	1019.9 (778.48,1241.68)	0.34(0.12,0.56)	50.66 (38.87,60.82)	56.46 (43.31,68.12)	0.38(0.15,0.62)
Micronesia (Federated States of)	2257.32 (1571.47,3016.05)	2405.15 (1642.99,3373.79)	0.29(0.26,0.33)	100.64 (71.18,132.49)	107.48 (75.22,149.6)	0.27(0.23,0.3)
Monaco	1091.97 (818.17,1363.51)	469.02 (345.35,597.59)	-2.84(-2.94,-2.75)	59.21 (43.96,74.27)	26.27 (19.27,33.11)	-2.74(-2.83,-2.65)
Mongolia	3282.01 (2527.05,4033.76)	2230.99 (1736.71,2734.12)	-1.67(-1.98,-1.37)	180.11 (140.49,218.18)	126.21 (95.88,156.52)	-1.62(-1.89,-1.35)
Montenegro	1961.89 (1566.1,2359.65)	2057.23 (1632.11,2498.41)	0.24(0.13,0.35)	102.75 (81.93,123.96)	124.19 (98.89,149.77)	0.78(0.55,1)
Morocco	3628.01 (2860.37,4454.65)	2956.58 (2140.64,3737.01)	-0.81(-0.87,-0.74)	176.07 (138.73,213.94)	155.75 (115.14,195.35)	-0.49(-0.54,-0.44)
Mozambique	361.67 (271.04,459.93)	598.46 (420.14,775.95)	2.09(1.82,2.35)	16.53 (12.23,21.6)	27.54 (19.01,36.26)	2.1(1.86,2.35)
Myanmar	2032.83 (1412.74,2666.22)	1416.07 (1068.04,1870.14)	-1.25(-1.39,-1.11)	98.74 (70.95,128.31)	74.45 (56.06,97.59)	-1.03(-1.15,-0.92)
Namibia	1109.25 (818.86,1441.52)	1107.94 (784.41,1435.84)	-0.23(-0.56,0.1)	55.1 (41.21,70.7)	55.7 (39.89,71.84)	-0.15(-0.45,0.15)
Nauru	5170.36 (3754.67,6647.17)	5803.73 (4125.07,7778.2)	0.29(-0.06,0.64)	211.49 (156.31,264.98)	236.42 (172.35,303.37)	0.31(0,0.62)
Nepal	1223.42 (857.68,1632.15)	1101.56 (775.03,1476.26)	-0.03(-0.23,0.17)	53.36 (37.64,70.95)	52.14 (36.81,70.26)	0.22(0.03,0.41)
Netherlands	1414.49 (1135.2,1659.39)	338.42 (270.03,406.92)	-5.34(-5.67,-5.01)	75.38 (59.94,88.41)	20.3 (15.99,24.76)	-5.06(-5.42,-4.7)
New Zealand	2034.13 (1688.79,2350.37)	506.15 (393.14,612.64)	-4.71(-4.86,-4.56)	109.25 (89.19,126.66)	30.36 (23.15,36.9)	-4.32(-4.41,-4.23)
Nicaragua	878.16 (669.95,1075.76)	810.23 (607.34,1019.7)	-0.03(-0.23,0.17)	46.18 (34.82,57.2)	44.19 (33.49,55.32)	0.2(-0.03,0.43)
Niger	663.71 (431.29,944.75)	756.7 (509.45,1063.7)	0.53(0.42,0.63)	34.44 (22.35,49.26)	40 (26.85,56.24)	0.6(0.51,0.69)
Nigeria	902.97 (646.72,1223.85)	1180.76 (891.83,1507.69)	1.3(1.1,1.5)	48.48 (34.91,65.57)	64.57 (50,80.7)	1.36(1.16,1.55)
Niue	2428.58 (1779.29,3203.31)	2800.24 (2126.28,3570.64)	0.25(0.1,0.4)	114.57 (84.99,147.52)	134.35 (103.41,166.12)	0.32(0.19,0.46)
North Macedonia	2521.04 (2031.78,3011.86)	1811.73 (1429.65,2250.44)	-1.4(-1.72,-1.08)	129.08 (104.58,153.13)	112.75 (88.82,138.66)	-0.8(-1.23,-0.37)
Northern Mariana Islands	1167.04 (803.43,1561.31)	1695.23 (1319.84,2065.43)	1.46(1.34,1.59)	52.74 (37.19,69.03)	79.03 (61.25,96.08)	1.5(1.34,1.66)
Norway	2073.07 (1735.43,2365.98)	375.53 (302.05,445.31)	-5.78(-5.91,-5.66)	108.72 (89.83,124.72)	22.13 (17.13,26.45)	-5.45(-5.61,-5.29)
Oman	2478.22 (1703.65,3432.69)	1861.84 (1372.28,2429.24)	-0.35(-0.65,-0.06)	115.29 (79.33,157.91)	98.15 (73.47,126.35)	0.12(-0.12,0.37)
Pakistan	1509.6 (1125.21,1893.9)	2112.07 (1551.11,2768.77)	1.09(0.96,1.21)	70.49 (52.07,89.02)	97.37 (71.59,125.2)	1.05(0.94,1.17)
Palau	2101.59 (1439.76,2839.88)	2579 (1851.6,3340.94)	0.74(0.57,0.92)	95.16 (66.89,128.04)	119.64 (88.1,152.4)	0.87(0.71,1.03)
Palestine	2558.92 (1836.27,3358.84)	1576.95 (1172.28,2020.82)	-1.75(-1.94,-1.56)	135.24 (97.03,175.12)	87.25 (64.75,112.17)	-1.6(-1.85,-1.36)
Panama	1021.76 (796.26,1215.3)	578.43 (432.28,743.65)	-1.7(-1.99,-1.42)	55.85 (44.23,66.17)	29.98 (22.23,38.05)	-1.82(-2.09,-1.56)
Papua New Guinea	883.91 (558.54,1300.89)	1157.16 (708.31,1664.98)	1.04(0.77,1.31)	40.42 (26.02,58.24)	49.4 (30.46,71.85)	0.77(0.55,1)
Paraguay	1100.53 (852.63,1361.52)	906.57 (661.87,1214.72)	-0.42(-0.61,-0.22)	56.35 (43.25,69.75)	45.66 (33.4,60.6)	-0.35(-0.6,-0.11)
Peru	445.81 (291.97,596.05)	407.37 (285.51,545.34)	-0.29(-0.86,0.28)	23.45 (15.34,31.38)	22.14 (15.82,29.32)	-0.11(-0.63,0.41)
Philippines	1524.36 (1161.11,1888.49)	1410.56 (1045.99,1812.67)	-0.34(-0.44,-0.24)	79.37 (62.12,97.33)	67.56 (50.28,85.96)	-0.51(-0.61,-0.41)
Poland	3034.78 (2448.37,3525.64)	1013.12 (777.36,1217.16)	-3.75(-3.88,-3.62)	153.72 (122.62,179.39)	56.85 (43.82,68.36)	-3.45(-3.58,-3.32)
Portugal	1156.35 (927.28,1359.19)	358.02 (281.41,425.81)	-4.22(-4.52,-3.91)	63.5 (49.71,75.27)	18.18 (14.02,21.92)	-4.51(-4.77,-4.26)
Puerto Rico	1453.27 (1136.41,1762.18)	577.18 (431.76,720.06)	-3.27(-3.52,-3.03)	80.76 (64.11,97.98)	27.81 (20.58,34.75)	-3.65(-3.87,-3.42)
Qatar	3682.75 (2797.98,4579.02)	1167.98 (858.07,1505.35)	-4.35(-5.06,-3.64)	204.5 (154.83,252.45)	68.14 (50.44,87.61)	-4.35(-5.13,-3.56)
Republic of Korea	522.29 (395.1,644.81)	181.98 (126.35,235.22)	-4.52(-4.93,-4.1)	30.4 (22.68,38.02)	11.36 (7.6,15.15)	-4.33(-4.77,-3.88)
Republic of Moldova	3865.23 (3112.56,4515.36)	2728.16 (2230.94,3168.26)	-1.69(-2.02,-1.35)	230.79 (182.06,269.58)	144.87 (116.12,168.79)	-2.14(-2.44,-1.83)
Romania	3070.41 (2566.32,3514.14)	1695.31 (1341.76,2032.22)	-2.66(-2.91,-2.4)	176.93 (148.29,202.31)	94.39 (75.72,113.34)	-2.63(-2.84,-2.43)
Russian Federation	3349.87 (2762.41,3834.76)	2274.54 (1879.27,2662.76)	-1.8(-2.36,-1.24)	179.48 (147.73,206.13)	121.76 (99.88,142.28)	-1.64(-2.12,-1.16)
Rwanda	902.58 (600.4,1280.48)	626.48 (421.62,897.1)	-2.18(-2.55,-1.82)	41.79 (27.94,60.08)	32.8 (21.73,47.63)	-1.66(-1.98,-1.34)
Saint Kitts and Nevis	2160.48 (1675.55,2622.73)	909.05 (684.54,1153.82)	-2.84(-3.06,-2.61)	111.58 (86.2,135.84)	47.48 (35.65,59.17)	-2.63(-2.85,-2.41)
Saint Lucia	1384.8 (1129.95,1625.6)	464.29 (347.03,589.65)	-3.82(-4.22,-3.42)	81.67 (67.04,95.62)	24.74 (18.21,31.35)	-4.29(-4.75,-3.83)
Saint Vincent and the Grenadines	1490.64 (1108.59,1845.81)	864.13 (647.31,1067.6)	-1.91(-2.11,-1.71)	80.92 (59.79,101.07)	48 (35.61,59.89)	-1.83(-2.07,-1.59)
Samoa	1862.75 (1319.45,2435.39)	2399.36 (1734.44,3178.37)	0.86(0.74,0.98)	87.9 (61.53,112.1)	111.48 (83.07,145.35)	0.8(0.69,0.91)
San Marino	754.26 (579.39,929.94)	229.45 (150.51,330.89)	-3.36(-3.67,-3.05)	44.35 (34.25,54.5)	12.58 (8.15,17.96)	-3.51(-3.88,-3.15)
Sao Tome and Principe	852.96 (660.13,1045.2)	1198.85 (912.16,1481.78)	1.21(1.01,1.41)	44.05 (34.34,54.35)	62.16 (48.28,76.04)	1.33(1.18,1.49)
Saudi Arabia	2398.9 (1656.37,3182.83)	2030.11 (1564.06,2621.42)	-0.61(-0.86,-0.35)	112.79 (78.94,148.86)	94.61 (73.37,119.51)	-0.73(-0.96,-0.49)
Senegal	1495.37 (1098.26,1876.2)	1358.07 (994.52,1782.09)	-0.51(-0.66,-0.36)	75.69 (56.84,94.32)	73.55 (54.01,96.01)	-0.3(-0.44,-0.17)
Serbia	3250.12 (2632.48,3785.4)	1788.87 (1412.62,2173.8)	-2.52(-2.76,-2.29)	194.8 (154.64,228.97)	106.31 (84.44,130.68)	-2.64(-2.91,-2.36)
Seychelles	1641.45 (1293.83,1968.89)	971.14 (751.47,1189.2)	-1.66(-1.79,-1.53)	73.99 (56.57,89.85)	48.58 (38.1,60.18)	-1.26(-1.39,-1.12)
Sierra Leone	1615.44 (1220.01,2020.19)	1591.12 (1186.19,2079.44)	0.13(-0.08,0.34)	83.38 (65.6,102.51)	81.43 (62.01,104.59)	0.06(-0.13,0.24)
Singapore	1616.95 (1291.39,1897.35)	337.41 (243.39,437.94)	-5.56(-5.84,-5.27)	78.35 (62.43,91.98)	18.14 (13.08,23.6)	-5.22(-5.52,-4.93)
Slovakia	3833.55 (3147.88,4435.39)	1793.52 (1407.94,2171.65)	-2.46(-2.56,-2.35)	205.42 (168.69,237.86)	108.37 (85.43,131.53)	-1.99(-2.08,-1.91)
Slovenia	1496.37 (1210.37,1737.44)	480.01 (366.41,584.22)	-4.17(-4.35,-4)	80.97 (65.54,93.86)	26.79 (20.39,32.72)	-4.09(-4.28,-3.9)
Solomon Islands	2088.21 (1372.32,3003.94)	2257.28 (1590.49,3123.53)	0.22(0.05,0.4)	96.62 (63.92,134.37)	110.01 (79.38,147.19)	0.37(0.23,0.51)
Somalia	577.88 (363.89,842.8)	728.09 (467.96,1073.73)	0.87(0.65,1.1)	26.07 (16.73,36.98)	33.85 (22.4,49.5)	1.03(0.8,1.26)
South Africa	919.19 (711.99,1121.04)	892.42 (706.66,1060.4)	-0.23(-0.64,0.18)	42.98 (33.1,52.62)	45.53 (36.36,54.14)	0.02(-0.38,0.43)
South Sudan	626.61 (397.98,906.22)	866.73 (578.87,1200.66)	0.99(0.95,1.04)	29.18 (18.95,41.62)	41.05 (28.47,57.35)	1.08(1.02,1.14)
Spain	993.36 (806.6,1158.61)	348 (265.45,416.13)	-3.62(-3.73,-3.51)	57.53 (46.22,66.51)	18.15 (13.87,22.04)	-3.87(-3.99,-3.76)
Sri Lanka	1334.39 (1022.81,1616.49)	1066.29 (698.1,1476.6)	-0.27(-0.55,0.01)	68.83 (53.34,83.21)	52.59 (35.18,71.63)	-0.31(-0.57,-0.04)
Sudan	4048.83 (3001.04,5421.67)	3078.02 (2213.34,4170.02)	-1.02(-1.07,-0.97)	186.79 (139.54,246.46)	152.39 (110.93,202.28)	-0.78(-0.82,-0.73)
Suriname	1564.63 (1160.69,1973.78)	845.4 (566.85,1142.67)	-1.88(-2.16,-1.6)	76.77 (57.28,96.54)	39.41 (26.57,53.67)	-1.95(-2.24,-1.67)
Sweden	1883.17 (1558.98,2186.81)	446.46 (344.83,544.93)	-4.66(-4.74,-4.59)	108.09 (87.26,127.5)	27.96 (21.02,34.33)	-4.41(-4.52,-4.3)
Switzerland	1282.79 (1025.61,1526.03)	303.87 (225.28,375.69)	-4.75(-4.83,-4.68)	73.31 (58.42,88.04)	19.51 (14.1,24.55)	-4.38(-4.45,-4.3)
Syrian Arab Republic	3714.19 (2661.2,4839.59)	3336.06 (2326.45,4516.41)	-0.69(-0.82,-0.55)	184.68 (134.83,238.12)	181.42 (129.18,241.63)	-0.36(-0.47,-0.25)
Taiwan (Province of China)	673.33 (538.26,791.17)	299.17 (223.82,371.72)	-2.54(-2.78,-2.3)	38.21 (30.28,45.27)	15.32 (11.36,19.12)	-2.91(-3.16,-2.65)
Tajikistan	2973.19 (2269.19,3674.22)	2403.62 (1820.14,2974.09)	-0.89(-1.22,-0.57)	154.54 (116.96,189.49)	137.41 (105.17,170.38)	-0.53(-0.88,-0.17)
Thailand	648.52 (475.78,817.75)	437.12 (304.48,593.89)	-1.8(-2.07,-1.53)	33.72 (24.22,42.55)	21.24 (14.77,28.5)	-2.03(-2.33,-1.72)
Timor-Leste	1259.19 (890.03,1647.46)	1719.26 (1228.2,2331.54)	1.41(1.17,1.65)	60.96 (43.68,79.6)	86.01 (61.67,116.05)	1.53(1.31,1.75)
Togo	1294.2 (970.65,1604.25)	1356.32 (954.52,1802.17)	-0.1(-0.37,0.17)	66.16 (49.74,81.64)	70.59 (51.19,94.25)	-0.03(-0.28,0.21)
Tokelau	1751.87 (1169.44,2385.74)	2180.78 (1480.62,2921.02)	0.64(0.46,0.83)	82.76 (54.19,110.56)	103.71 (73.66,137.19)	0.68(0.49,0.86)
Tonga	1292.91 (936.17,1703.76)	1610.79 (1185.64,2111.18)	0.9(0.75,1.05)	56.77 (41.07,75.21)	73.42 (55.68,95.05)	0.99(0.81,1.17)
Trinidad and Tobago	2310.06 (1789.86,2728.07)	1235.22 (879.66,1626.28)	-2.72(-3,-2.43)	119.52 (94.3,142.99)	57.99 (41.53,75.96)	-2.94(-3.21,-2.68)
Tunisia	1902.3 (1427.04,2453.61)	1386.89 (926.7,1926.46)	-1.38(-1.52,-1.25)	101.36 (75.61,130.56)	75.99 (50.28,105.86)	-1.27(-1.4,-1.13)
Turkmenistan	4068.38 (3209.25,4803.84)	3712.2 (2801.17,4806.69)	-2.01(-2.12,-1.89)	212.84 (169.41,252.19)	201.65 (152.5,257.02)	-1.01(-1.38,-0.65)
Tuvalu	2163.24 (1462.46,2879.51)	2949.23 (2169.84,3755.44)	-1.15(-1.54,-0.76)	96.83 (65.59,130.12)	133.32 (102.65,168.33)	1.04(0.86,1.21)
Türkiye	2095.13 (1622.12,2541.73)	1201.53 (882.78,1548.95)	1.02(0.85,1.18)	105.01 (81.76,126.32)	67.69 (49,86.51)	-1.44(-1.58,-1.3)
Uganda	806.62 (574.56,1069.64)	757.69 (553.59,1024.62)	-1(-1.5,-0.5)	39.7 (27.9,51.63)	37.76 (27.63,50.88)	-0.89(-1.36,-0.41)
Ukraine	3436.3 (2813.13,4041.96)	3807.69 (2762.73,4957.24)	-0.26(-0.77,0.25)	197.45 (161.87,233.9)	219.48 (160.59,283.33)	-0.25(-0.75,0.26)
United Arab Emirates	3256.31 (2395.52,4101.88)	1500.85 (1076.49,1910.62)	-1.21(-1.62,-0.8)	158.12 (118.43,197.31)	86.93 (62.94,109.77)	-0.26(-0.78,0.27)
United Kingdom	2397.79 (2032.43,2708.76)	462.98 (367.64,546.37)	-5.92(-6.23,-5.61)	126.06 (105.78,142.59)	24.83 (19.23,29.37)	-5.89(-6.19,-5.59)
United Republic of Tanzania	648.18 (456.28,849.58)	1031.63 (679.68,1416.24)	1.52(1.4,1.64)	30.63 (21.39,40.95)	48.07 (32.54,66.5)	1.45(1.34,1.56)
United States of America	1782.27 (1437.44,2077.63)	656.77 (493.28,804.52)	-3.75(-4.05,-3.45)	100.14 (79.27,117.66)	36.7 (27.36,44.81)	-3.79(-4.04,-3.54)
United States Virgin Islands	1846.01 (1344.19,2335.84)	939.3 (681.78,1222.28)	-2.02(-2.17,-1.88)	101.41 (74.98,127.28)	50.26 (36.66,65.39)	-2.08(-2.22,-1.94)
Uruguay	1460.78 (1125.78,1763.1)	596.83 (474.38,716.25)	-3(-3.17,-2.82)	80.54 (61.05,96.49)	31.66 (24.78,37.93)	-3.1(-3.28,-2.92)
Uzbekistan	2705.61 (2084.86,3282.56)	3229.54 (2503.05,3988.68)	0.65(0.26,1.05)	145.98 (112.42,176.92)	175.6 (135.68,215.09)	0.72(0.34,1.11)
Vanuatu	3972.91 (2988.73,5121.32)	4058.97 (3116.27,5152.03)	-0.05(-0.12,0.02)	176.51 (136.01,223.2)	180.68 (138.86,224.15)	-0.03(-0.09,0.04)
Venezuela (Bolivarian Republic of)	2046.68 (1690.73,2354.17)	1525.4 (1110.69,2034.54)	-1.55(-1.87,-1.23)	99.76 (82.31,115.18)	78.64 (57.94,103.45)	-1.24(-1.54,-0.94)
Viet Nam	618 (436.73,827.91)	824.79 (630.2,1043.37)	1.73(1.4,2.06)	33.26 (23.55,45.02)	45.16 (34.46,55.89)	1.68(1.39,1.96)
Yemen	3112.05 (2101.05,4259.42)	2507.21 (1735.28,3515.56)	-0.91(-1.01,-0.81)	148.21 (100.6,198.44)	126.28 (88.13,176.13)	-0.71(-0.81,-0.61)
Zambia	494.2 (339.41,659.64)	886.77 (596.93,1190.7)	1.95(1.84,2.07)	24.28 (16.71,32.51)	42.42 (28.77,56.36)	1.9(1.78,2.01)
Zimbabwe	832.75 (626.18,1049.59)	1398.33 (1041.74,1822.34)	2.28(1.64,2.94)	46.81 (35.3,58.87)	72.04 (55.53,92.31)	2.06(1.45,2.66)
DALYs: disability-adjusted life years
EAPC: estimated annual percentage change
