# Supplementary material for: Global trends and disparities in ischemic heart disease attributable to high systolic blood pressure, 1990–2021: Insights from the global burden of disease study
Source: PLoS One. 2025 Jun 12;20(6):e0324073. doi: 10.1371/journal.pone.0324073 (PMC12161563; doi:10.1371/journal.pone.0324073)
Supplement: S1 File — (TXT) [file pone.0324073.s003.txt]

1. R code for EAPC calculation


setwd("C:\\Users\\lty15\\Desktop\\GBD\\")
library(tidyverse)
library(dplyr)
data <- vroom::vroom('_region.csv')
colnames(data)
unique(data$age_name)
unique(data$location_name)

EAPC <- data %>% filter(age_name=='Age-standardized') %>% 
  filter(metric_name== 'Rate') %>% 
  filter(measure_name== 'Deaths') %>% 
  filter(sex_name== 'Both') %>% .[,c(5,16,17)]

EAPC <- EAPC %>% distinct(location_name,year,.keep_all = TRUE)
EAPC$val <- as.numeric(EAPC$val)

EAPC_cal <- data.frame(location=unique(EAPC$location_name),
                       EAPC=rep(0,times=length(unique(EAPC$location_name))),
                       LCI=rep(0,times=length(unique(EAPC$location_name))),
                       UCI=rep(0,times=length(unique(EAPC$location_name))))


for (i in 1:length(unique(EAPC$location_name))){
  region_cal <- as.character(EAPC_cal[i,1])
  a <- subset(EAPC, EAPC$location_name==region_cal)
  a$y <- log(a$val)
  mod_simp_reg<-lm(y~year,data=a)
  estimate <- (exp(summary(mod_simp_reg)[["coefficients"]][2,1])-1)*100
  low <- (exp(summary(mod_simp_reg)[["coefficients"]][2,1]-1.96*summary(mod_simp_reg)[["coefficients"]][2,2])-1)*100
  high <- (exp(summary(mod_simp_reg)[["coefficients"]][2,1]+1.96*summary(mod_simp_reg)[["coefficients"]][2,2])-1)*100
  EAPC_cal[i,2] <- estimate
  EAPC_cal[i,3] <- low
  EAPC_cal[i,4] <- high
}

EAPC_cal <- EAPC_cal %>%
  mutate(EAPC = formatC(EAPC, format = "f", digits = 2),
         LCI = formatC(LCI, format = "f", digits = 2),
         UCI = formatC(UCI, format = "f", digits = 2))
EAPC_cal <- EAPC_cal %>% mutate(EAPC_CI = paste(EAPC, LCI,sep = '(')) %>% 
  mutate(EAPC_CI = paste(EAPC_CI, UCI,sep = ',')) %>% 
  mutate(EAPC_CI = paste0(EAPC_CI, ')'))
head(EAPC_cal)

write.csv(EAPC_cal,"_Deaths_EAPC.csv")


2. R code for correlation analysis of ASRs with SDI in 21 regions

setwd("C:\\Users\\Desktop\\GBD")
library(reshape)
library(ggplot2)
library(ggrepel)
library(readxl)
library(dplyr)


order_SDI <- read.csv('order_SDI.csv',header = F)
SDI_2021<-read.csv("SDI_2021.csv",header = T)
SDI_2021<-SDI_2021[,-1]

SDI_2021 <- melt(SDI_2021,id.vars ='Location')

SDI_2021$variable <- as.numeric(gsub('\\X',replacement = '', SDI_2021$variable))
names(SDI_2021) <- c('location','Year','SDI')

SDI_2021$location[which(SDI_2021$location =='Central sub-Saharan Africa')] <-'Central Sub-Saharan Africa'
SDI_2021$location[which(SDI_2021$location =='Eastern sub-Saharan Africa')] <-'Eastern Sub-Saharan Africa'
SDI_2021$location[which(SDI_2021$location =='Southern sub-Saharan Africa')] <-'Southern Sub-Saharan Africa'
SDI_2021$location[which(SDI_2021$location =='Western sub-Saharan Africa')] <-'Western Sub-Saharan Africa'

IBD_22 <- vroom::vroom('all_region.csv')  


IBD_ASIR <- subset(IBD_22, IBD_22$age_name=='Age-standardized' & 
                   IBD_22$metric_name== 'Rate' &
                     IBD_22$rei_name== '' &
                     IBD_22$measure_name=='Deaths'&
                   IBD_22$sex_name=="Both")
IBD_ASIR <- IBD_ASIR[,c(6,17,18)]
names(IBD_ASIR)[3] <- 'ASR'
names(IBD_ASIR)[2] <- 'Year'
names(IBD_ASIR)[1] <- 'Location'
names(SDI_2021)[1] <- 'Location'

IBD_ASIR_SDI <- merge(IBD_ASIR,SDI_2021,by=c('Location','Year'))


IBD_ASIR_SDI <- IBD_ASIR_SDI %>% distinct(Location,Year,.keep_all = TRUE)

IBD_ASIR_SDI$Location <- factor(IBD_ASIR_SDI$Location, 
                              levels=order_SDI$V1, 
                              ordered=TRUE) 
#write.csv(IBD_ASIR_SDI,"_DALY_SDI.csv") 


size_breaks <- seq(min(IBD_ASIR_SDI$Year), max(IBD_ASIR_SDI$Year), by = 5)
size_labels <- size_breaks

p <- ggplot(IBD_ASIR_SDI, aes(SDI,ASR)) + geom_point(aes(color = Location, shape= Location,size=Year))+
  scale_shape_manual(values = 1:22) + 
  labs(x = "SDI",  
       y = "ASDR") +
  geom_smooth(colour="black",stat = "smooth",method='loess',se=T,span=0.5)+
  scale_size_continuous(breaks = size_breaks, labels = size_labels,range = c(1, 3))
p <- p + theme_minimal() +
  theme(
    panel.grid = element_blank(), 
    panel.background = element_blank(), 
    axis.line = element_line(colour = "#000000FF"),
    axis.ticks.x = element_line(colour = "black"), 
    axis.ticks.y = element_line(colour = "black"), 
    axis.ticks.length = unit(0.1, "cm"))
p

result <- cor.test(IBD_ASIR_SDI$ASR,IBD_ASIR_SDI$SDI , method = "spearman")


3. R code for correlation analysis of ASRs with SDI across 204 countries and territories

setwd("C:\\Users")

library(reshape)
library(ggplot2)
library(ggrepel)
library(dplyr)


SDI<-read.csv("SDI_2021.csv",header = T)
SDI<-SDI[,-1]

SDI <- melt(SDI,id.vars ='Location')
SDI$variable <- as.numeric(gsub('\\X',replacement = '', SDI$variable))
names(SDI) <- c('location_name','year','SDI')
SDI_2021 <- SDI[SDI$year== 2021,] 


IBD<- vroom::vroom("all_country.csv")

IBD_ASYR <- subset(IBD, IBD$age_name=='Age-standardized' & 
                     IBD$metric_name == 'Rate' &
                     IBD$measure_name=='DALYs (Disability-Adjusted Life Years)' &
                     IBD$year=='2021'&
                     IBD$rei_name== '' &
                     IBD$sex_name=='Both')
unique(IBD_ASYR$location_name)
IBD_ASYR <- IBD_ASYR[,c(6,17,18)] 
names(IBD_ASYR)[3] <- 'ASR'
names(IBD_ASYR)[1] <- 'location_name'

### 调整SDI与EC里location_name命名一致####
IBD_ASYR$location_name[IBD_ASYR$location_name == "Democratic People's Republic of Korea"] = 'North Korea'
IBD_ASYR$location_name[IBD_ASYR$location_name == 'Russian Federation'] = 'Russia'
IBD_ASYR$location_name[IBD_ASYR$location_name == 'United Kingdom'] = 'UK'
IBD_ASYR$location_name[IBD_ASYR$location_name == "Iran (Islamic Republic of)"] = 'Iran'
IBD_ASYR$location_name[IBD_ASYR$location_name == "Taiwan"] = 'Taiwan (Province of China)'
IBD_ASYR$location_name[IBD_ASYR$location_name == "Republic of Korea"] = 'South Korea'
IBD_ASYR$location_name[IBD_ASYR$location_name == "United Republic of Tanzania"] = 'Tanzania'
IBD_ASYR$location_name[IBD_ASYR$location_name == "Bolivia (Plurinational State of)"] = 'Bolivia'
IBD_ASYR$location_name[IBD_ASYR$location_name == "Venezuela (Bolivarian Republic of)"] = 'Venezuela'
IBD_ASYR$location_name[IBD_ASYR$location_name == "Republic of Moldova"] = 'Moldova'
IBD_ASYR$location_name[IBD_ASYR$location_name == "Viet Nam"] = 'Vietnam'
IBD_ASYR$location_name[IBD_ASYR$location_name == "Lao People's Democratic Republic"] = 'Laos'
IBD_ASYR$location_name[IBD_ASYR$location_name == "Syrian Arab Republic"] = 'Syria'
IBD_ASYR$location_name[IBD_ASYR$location_name == "North Macedonia"] = 'Macedonia'
IBD_ASYR$location_name[IBD_ASYR$location_name == "Brunei Darussalam"] = 'Brunei'
IBD_ASYR$location_name[IBD_ASYR$location_name == "United States of America"] = 'USA'
IBD_ASYR$location_name[IBD_ASYR$location_name == 'Congo'] = 'Republic of Congo'
IBD_ASYR$location_name[IBD_ASYR$location_name == 'DR Congo'] = 'Democratic Republic of the Congo'
IBD_ASYR$location_name[IBD_ASYR$location_name == 'North Macedonia'] = 'Macedonia'
IBD_ASYR$location_name[IBD_ASYR$location_name == 'Saint Helena'] = 'St Helens'
IBD_ASYR$location_name[IBD_ASYR$location_name == 'Sao Tome and Principe'] = 'São Tomé and Príncipe'
SDI$location_name[SDI$location_name == 'Taiwan'] = 'Taiwan (Province of China)'
IBD_ASYR$location_name[IBD_ASYR$location_name == 'United Kingdom of Great Britain and Northern Ireland'] = 'Northern Ireland'
IBD_ASYR$location_name[IBD_ASYR$location_name == 'Vietnam'] = 'Viet Nam'
IBD_ASYR$location_name[IBD_ASYR$location_name == "Republic of Côte d'Ivoire"] = "Côte d'Ivoire"

IBD_ASYR <- IBD_ASYR %>%
  mutate(location_name = case_when(
    location_name == "Islamic Republic of Afghanistan" ~ "Afghanistan",
    location_name == "Republic of Albania" ~ "Albania",
    location_name == "People's Democratic Republic of Algeria" ~ "Algeria",
    location_name == "American Samoa" ~ "American Samoa",
    location_name == "Principality of Andorra" ~ "Andorra",
    location_name == "Republic of Angola" ~ "Angola",
    location_name == "Antigua and Barbuda" ~ "Antigua and Barbuda",
    location_name == "Argentine Republic" ~ "Argentina",
    location_name == "Republic of Armenia" ~ "Armenia",
    location_name == "Australia" ~ "Australia",
    location_name == "Republic of Austria" ~ "Austria",
    location_name == "Republic of Azerbaijan" ~ "Azerbaijan",
    location_name == "Commonwealth of the Bahamas" ~ "The Bahamas",
    location_name == "Bahamas" ~ "The Bahamas",
    
    location_name == "Kingdom of Bahrain" ~ "Bahrain",
    location_name == "People's Republic of Bangladesh" ~ "Bangladesh",
    location_name == "Barbados" ~ "Barbados",
    location_name == "Republic of Belarus" ~ "Belarus",
    location_name == "Kingdom of Belgium" ~ "Belgium",
    location_name == "Belize" ~ "Belize",
    location_name == "Republic of Benin" ~ "Benin",
    location_name == "Bermuda" ~ "Bermuda",
    location_name == "Kingdom of Bhutan" ~ "Bhutan",
    location_name == "Plurinational State of Bolivia" ~ "Bolivia (Plurinational State of)",
    location_name == "Bosnia and Herzegovina" ~ "Bosnia and Herzegovina",
    location_name == "Republic of Botswana" ~ "Botswana",
    location_name == "Federative Republic of Brazil" ~ "Brazil",
    location_name == "Brunei Darussalam" ~ "Brunei Darussalam",
    location_name == "Republic of Bulgaria" ~ "Bulgaria",
    location_name == "Burkina Faso" ~ "Burkina Faso",
    location_name == "Republic of Burundi" ~ "Burundi",
    location_name == "Republic of Côte d'Ivoire" ~ "Côte d'Ivoire",
    location_name == "Republic of Cabo Verde" ~ "Cabo Verde",
    location_name == "Kingdom of Cambodia" ~ "Cambodia",
    location_name == "Republic of Cameroon" ~ "Cameroon",
    location_name == "Canada" ~ "Canada",
    location_name == "Central African Republic" ~ "Central African Republic",
    location_name == "Republic of Chad" ~ "Chad",
    location_name == "Republic of Chile" ~ "Chile",
    location_name == "People's Republic of China" ~ "China",
    location_name == "Republic of Colombia" ~ "Colombia",
    location_name == "Union of the Comoros" ~ "Comoros",
    location_name == "Congo" ~ "Congo (Brazzaville)",
    location_name == "Cook Islands" ~ "Cook Islands",
    location_name == "Republic of Costa Rica" ~ "Costa Rica",
    location_name == "Republic of Croatia" ~ "Croatia",
    location_name == "Republic of Cuba" ~ "Cuba",
    location_name == "Republic of Cyprus" ~ "Cyprus",
    location_name == "Czech Republic" ~ "Czechia",
    location_name == "Democratic Congo" ~ "Democratic Republic of the Congo",
    location_name == "Kingdom of Denmark" ~ "Denmark",
    location_name == "Republic of Djibouti" ~ "Djibouti",
    location_name == "Commonwealth of Dominica" ~ "Dominica",
    location_name == "Dominican Republic" ~ "Dominican Republic",
    location_name == "Republic of Ecuador" ~ "Ecuador",
    location_name == "Arab Republic of Egypt" ~ "Egypt",
    location_name == "Republic of El Salvador" ~ "El Salvador",
    location_name == "Equatorial Guinea" ~ "Equatorial Guinea",
    location_name == "State of Eritrea" ~ "Eritrea",
    location_name == "Republic of Estonia" ~ "Estonia",
    location_name == "Kingdom of Swaziland" ~ "Eswatini",
    location_name == "Federal Democratic Republic of Ethiopia" ~ "Ethiopia",
    location_name == "Republic of Fiji" ~ "Fiji",
    location_name == "Republic of Finland" ~ "Finland",
    location_name == "French Republic" ~ "France",
    location_name == "Gabonese Republic" ~ "Gabon",
    location_name == "Republic of the Gambia" ~ "The Gambia",
    location_name == "Gambia" ~ "The Gambia",
    location_name == "Georgia" ~ "Georgia",
    location_name == "Federal Republic of Germany" ~ "Germany",
    location_name == "Republic of Ghana" ~ "Ghana",
    location_name == "Hellenic Republic" ~ "Greece",
    location_name == "Greenland" ~ "Greenland",
    location_name == "Grenada" ~ "Grenada",
    location_name == "Republic of Guatemala" ~ "Guatemala",
    location_name == "Guinea" ~ "Guinea",
    location_name == "Republic of Guinea-Bissau" ~ "Guinea-Bissau",
    location_name == "Guyana" ~ "Guyana",
    location_name == "Republic of Haiti" ~ "Haiti",
    location_name == "Republic of Honduras" ~ "Honduras",
    location_name == "Hungary" ~ "Hungary",
    location_name == "Republic of Iceland" ~ "Iceland",
    location_name == "Republic of India" ~ "India",
    location_name == "Republic of Indonesia" ~ "Indonesia",
    location_name == "Islamic Republic of Iran" ~ "Iran (Islamic Republic of)",
    location_name == "Republic of Iraq" ~ "Iraq",
    location_name == "Ireland" ~ "Ireland",
    location_name == "State of Israel" ~ "Israel",
    location_name == "Italian Republic" ~ "Italy",
    location_name == "Jamaica" ~ "Jamaica",
    location_name == "Japan" ~ "Japan",
    location_name == "Hashemite Kingdom of Jordan" ~ "Jordan",
    location_name == "Republic of Kazakhstan" ~ "Kazakhstan",
    location_name == "Republic of Kenya" ~ "Kenya",
    location_name == "Republic of Kiribati" ~ "Kiribati",
    location_name == "State of Kuwait" ~ "Kuwait",
    location_name == "Kyrgyz Republic" ~ "Kyrgyzstan",
    location_name == "Lao People's Democratic Republic" ~ "Lao People's Democratic Republic",
    location_name == "Republic of Latvia" ~ "Latvia",
    location_name == "Lebanese Republic" ~ "Lebanon",
    location_name == "Kingdom of Lesotho" ~ "Lesotho",
    location_name == "Republic of Liberia" ~ "Liberia",
    location_name == "State of Libya" ~ "Libya",
    location_name == "Republic of Lithuania" ~ "Lithuania",
    location_name == "location_name2" ~ "location_name",
    location_name == "Grand Duchy of Luxembourg" ~ "Luxembourg",
    location_name == "Republic of Madagascar" ~ "Madagascar",
    location_name == "Republic of Malawi" ~ "Malawi",
    location_name == "Malaysia" ~ "Malaysia",
    location_name == "Republic of Maldives" ~ "Maldives",
    location_name == "Republic of Mali" ~ "Mali",
    location_name == "Republic of Malta" ~ "Malta",
    location_name == "Republic of the Marshall Islands" ~ "Marshall Islands",
    location_name == "Islamic Republic of Mauritania" ~ "Mauritania",
    location_name == "Republic of Mauritius" ~ "Mauritius",
    location_name == "United Mexican States" ~ "Mexico",
    location_name == "Principality of Monaco" ~ "Monaco",
    location_name == "Mongolia" ~ "Mongolia",
    location_name == "Montenegro" ~ "Montenegro",
    location_name == "Kingdom of Morocco" ~ "Morocco",
    location_name == "Republic of Mozambique" ~ "Mozambique",
    location_name == "Republic of the Union of Myanmar" ~ "Myanmar",
    location_name == "Republic of Namibia" ~ "Namibia",
    location_name == "Republic of Nauru" ~ "Nauru",
    location_name == "Federal Democratic Republic of Nepal" ~ "Nepal",
    location_name == "Kingdom of the Netherlands" ~ "Netherlands",
    location_name == "New Zealand" ~ "New Zealand",
    location_name == "Republic of Nicaragua" ~ "Nicaragua",
    location_name == "Republic of Niger" ~ "Niger",
    location_name == "Federal Republic of Nigeria" ~ "Nigeria",
    location_name == "Niue" ~ "Niue",
    location_name == "North Macedonia" ~ "North Macedonia",
    location_name == "Northern Mariana Islands" ~ "Northern Mariana Islands",
    location_name == "Kingdom of Norway" ~ "Norway",
    location_name == "Sultanate of Oman" ~ "Oman",
    location_name == "Islamic Republic of Pakistan" ~ "Pakistan",
    location_name == "Republic of Palau" ~ "Palau",
    location_name == "Republic of Panama" ~ "Panama",
    location_name == "Independent State of Papua New Guinea" ~ "Papua New Guinea",
    location_name == "Republic of Paraguay" ~ "Paraguay",
    location_name == "Republic of Peru" ~ "Peru",
    location_name == "Republic of Philippines" ~ "Philippines",
    location_name == "Republic of Poland" ~ "Poland",
    location_name == "Portuguese Republic" ~ "Portugal",
    location_name == "Puerto Rico" ~ "Puerto Rico",
    location_name == "State of Qatar" ~ "Qatar",
    location_name == "Republic of Moldova" ~ "Republic of Moldova",
    location_name == "Romania" ~ "Romania",
    location_name == "Russian Federation" ~ "Russian Federation",
    location_name == "Republic of Rwanda" ~ "Rwanda",
    location_name == "Saint Kitts and Nevis" ~ "Saint Kitts and Nevis",
    location_name == "Saint Lucia" ~ "Saint Lucia",
    location_name == "Saint Vincent and the Grenadines" ~ "Saint Vincent and the Grenadines",
    location_name == "Independent State of Samoa" ~ "Samoa",
    location_name == "Republic of San Marino" ~ "San Marino",
    location_name == "Democratic Republic of Sao Tome and Principe" ~ "Sao Tome and Principe",
    location_name == "Kingdom of Saudi Arabia" ~ "Saudi Arabia",
    location_name == "Republic of Senegal" ~ "Senegal",
    location_name == "Republic of Serbia" ~ "Serbia",
    location_name == "Republic of Seychelles" ~ "Seychelles",
    location_name == "Republic of Sierra Leone" ~ "Sierra Leone",
    location_name == "Republic of Singapore" ~ "Singapore",
    location_name == "Slovak Republic" ~ "Slovakia",
    location_name == "Republic of Slovenia" ~ "Slovenia",
    location_name == "Federal Republic of Somalia" ~ "Somalia",
    location_name == "Republic of South Africa" ~ "South Africa",
    location_name == "Kingdom of Spain" ~ "Spain",
    location_name == "Democratic Socialist Republic of Sri Lan" ~ "Sri Lanka",
    location_name == "Republic of South Sudan" ~ "South Sudan",
    location_name == "Republic of Suriname" ~ "Suriname",
    location_name == "Kingdom of Sweden" ~ "Sweden",
    location_name == "Swiss Confederation" ~ "Switzerland",
    location_name == "Syrian Arab Republic" ~ "Syrian Arab Republic",
    location_name == "Republic of Tajikistan" ~ "Tajikistan",
    location_name == "Kingdom of Thailand" ~ "Thailand",
    location_name == "Democratic Republic of Timor-Leste" ~ "Timor-Leste",
    location_name == "Togolese Republic" ~ "Togo",
    location_name == "Tokelau" ~ "Tokelau",
    location_name == "Kingdom of Tonga" ~ "Tonga",
    location_name == "Republic of Trinidad and Tobago" ~ "Trinidad and Tobago",
    location_name == "Republic of Tunisia" ~ "Tunisia",
    location_name == "Turkmenistan" ~ "Turkmenistan",
    location_name == "Tuvalu" ~ "Tuvalu",
    location_name == "Republic of Uganda" ~ "Uganda",
    location_name == "Ukraine" ~ "Ukraine",
    location_name == "United Arab Emirates" ~ "United Arab Emirates",
    location_name == "United Kingdom" ~ "United Kingdom",
    location_name == "United Republic of Tanzania" ~ "United Republic of Tanzania",
    location_name == "United States of America" ~ "United States of America",
    location_name == "Eastern Republic of Uruguay" ~ "Uruguay",
    location_name == "Republic of Uzbekistan" ~ "Uzbekistan",
    location_name == "Republic of Vanuatu" ~ "Vanuatu",
    location_name == "Bolivarian Republic of Venezuela" ~ "Venezuela (Bolivarian Republic of)",
    location_name == "Socialist Republic of Viet Nam" ~ "Viet Nam",
    location_name == "Republic of Yemen" ~ "Yemen",
    location_name == "United States" ~ "USA",
    location_name == "Republic of Zambia" ~ "Zambia",
    location_name == "Taiwan (Province of China)" ~ "Taiwan (province of China)",
    location_name == "Macedonia" ~ "North Macedonia",
    location_name == "Turkey" ~ "Türkiye",
    location_name == "Republic of Congo" ~ "Congo (Brazzaville)",
    location_name == "Democratic Republic of the Congo" ~ "DR Congo",
    location_name == "Swaziland" ~ "Eswatini",
    location_name == "Cape Verde" ~ "Cabo Verde",
    location_name == "Cote d'Ivoire" ~ "Côte d'Ivoire",
    location_name == "Virgin Islands, U.S." ~ "Virgin Islands",
    location_name == "United States Virgin Islands" ~ "Virgin Islands",
    location_name == "Republic of Turkey" ~ "Türkiye",
    location_name == "Micronesia (Federated States of)" ~ "Federated States of Micronesia",
    location_name == "Republic of Zimbabwe" ~ "Zimbabwe",
    TRUE ~ location_name
  ))
IBD_ASYR$location_name[IBD_ASYR$location_name == "Democratic People's Republic of Korea"] = 'North Korea'
IBD_ASYR$location_name[IBD_ASYR$location_name == 'Russian Federation'] = 'Russia'
IBD_ASYR$location_name[IBD_ASYR$location_name == 'United Kingdom'] = 'UK'
IBD_ASYR$location_name[IBD_ASYR$location_name == "Iran (Islamic Republic of)"] = 'Iran'
IBD_ASYR$location_name[IBD_ASYR$location_name == "Taiwan"] = 'Taiwan (Province of China)'
IBD_ASYR$location_name[IBD_ASYR$location_name == "Republic of Korea"] = 'South Korea'
IBD_ASYR$location_name[IBD_ASYR$location_name == "United Republic of Tanzania"] = 'Tanzania'
IBD_ASYR$location_name[IBD_ASYR$location_name == "Côte d'Ivoire"] = 'Saint Helena'
IBD_ASYR$location_name[IBD_ASYR$location_name == "Bolivia (Plurinational State of)"] = 'Bolivia'
IBD_ASYR$location_name[IBD_ASYR$location_name == "Venezuela (Bolivarian Republic of)"] = 'Venezuela'
IBD_ASYR$location_name[IBD_ASYR$location_name == "Republic of Moldova"] = 'Moldova'
IBD_ASYR$location_name[IBD_ASYR$location_name == "Viet Nam"] = 'Vietnam'
IBD_ASYR$location_name[IBD_ASYR$location_name == "Lao People's Democratic Republic"] = 'Laos'
IBD_ASYR$location_name[IBD_ASYR$location_name == "Syrian Arab Republic"] = 'Syria'
IBD_ASYR$location_name[IBD_ASYR$location_name == "Brunei Darussalam"] = 'Brunei'
IBD_ASYR$location_name[IBD_ASYR$location_name == "United States of America"] = 'USA'
IBD_ASYR$location_name[IBD_ASYR$location_name == 'Saint Helena'] = 'St Helens'
IBD_ASYR$location_name[IBD_ASYR$location_name == 'Sao Tome and Principe'] = 'São Tomé and Príncipe'
IBD_ASYR$location_name[IBD_ASYR$location_name == 'Republic of Sudan'] = 'Sudan'
IBD_ASYR$location_name[IBD_ASYR$location_name == 'United Kingdom of Great Britain and Northern Ireland'] = 'Northern Ireland'
IBD_ASYR$location_name[IBD_ASYR$location_name == 'Vietnam'] = 'Viet Nam'
IBD_ASYR$location_name[IBD_ASYR$location_name == "Republic of Côte d'Ivoire"] = "Côte d'Ivoire"
IBD_ASYR$location_name[IBD_ASYR$location_name == "Republic of the Philippines"] = "Philippines"
IBD_ASYR$location_name[IBD_ASYR$location_name == "Democratic Socialist Republic of Sri Lanka"] = "Sri Lanka"
IBD_ASYR$location_name[IBD_ASYR$location_name == "Republic of Italy"] = "Italy"
IBD_ASYR$location_name[IBD_ASYR$location_name == "Republic of Guyana"] = "Guyana"
IBD_ASYR$location_name[IBD_ASYR$location_name == "Republic of Equatorial Guinea"] = "Equatorial Guinea"
IBD_ASYR$location_name[IBD_ASYR$location_name == "Republic of the Congo"] = "Republic of Congo" 
IBD_ASYR$location_name[IBD_ASYR$location_name == "Republic of Guinea"] = "Guinea"
IBD_ASYR$location_name[IBD_ASYR$location_name == "Republic of the Niger"] = "Niger"
IBD_ASYR$location_name[IBD_ASYR$location_name == "Republic of Niue"] = "Niue"

unmatched_rows <- IBD_ASYR[!IBD_ASYR$location_name %in% SDI$location_name, ]

IBD_ASYR_SDI_2021 <- merge(IBD_ASYR,SDI_2021,by=c('location_name','year'))
IBD_ASYR_SDI_2021  <- IBD_ASYR_SDI_2021  %>% distinct(location_name,.keep_all = TRUE)


ggplot(IBD_ASYR_SDI_2021, aes(SDI, ASR, label = location_name)) + 
  geom_point(aes(color = location_name)) + 
  geom_text_repel(aes(color = location_name), size = 2, fontface = 'bold', max.overlaps = 160) +
  geom_smooth(colour = 'black', stat = "smooth", method = 'loess', se = T, span = 0.8) +
  labs(x = "SDI",  
       y = "Age-standardized DALYs rate (per 100,000)") +
  theme(legend.position = "none",
        panel.grid.major = element_blank(), 
        panel.grid.minor = element_blank(), 
        panel.background = element_blank(), 
        axis.line = element_line(color = "black"))  


result <- cor.test(IBD_ASYR_SDI_2021$ASR,IBD_ASYR_SDI_2021$SDI , method = "spearman")
